# Supplementary material for: Determination of Tire Wear Particle-Type Polymers by Combination of Quantitative Nuclear Magnetic Resonance Spectroscopy and Soxhlet Extraction
Source: Molecules. 2024 Dec 13;29(24):5899. doi: 10.3390/molecules29245899 (PMC11679811; doi:10.3390/molecules29245899)
Supplement: Supplementary file 1 [file molecules-29-05899-s001.zip]

Archive with 1 entries (1 files):
- molecules-3285303-supplementary.pdf
